# Supplementary material for: Preoperative Prediction of Spread Through Air Spaces in Lung Cancer Using 18F-FDG PET–Based Radiomics and Peritumoral Microenvironment Features
Source: Diagnostics (Basel). 2026 Mar 5;16(5):784. doi: 10.3390/diagnostics16050784 (PMC12984867; doi:10.3390/diagnostics16050784)
Supplement: Supplementary file 1 [file diagnostics-16-00784-s001.zip]

Archive with 1 entries (1 files):
- diagnostics-4137794-supplementary.pdf
